# Supplementary material for: Physical Exercise Intervention Characteristics and Outcomes in Frail and Pre-Frail Older Adults
Source: Geriatrics (Basel). 2024 Dec 16;9(6):163. doi: 10.3390/geriatrics9060163 (PMC11728163; doi:10.3390/geriatrics9060163)
Supplement: Supplementary file 1 [file geriatrics-09-00163-s001.zip]

Archive with 1 entries (1 files):
- geriatrics-3307779-supplementary.pdf
